# Supplementary material for: Trehangelins ameliorate inflammation-induced skin senescence by suppressing the epidermal YAP-CCN1 axis
Source: Sci Rep. 2022 Jan 19;12:952. doi: 10.1038/s41598-022-04924-6 (PMC8770704; doi:10.1038/s41598-022-04924-6)
Supplement: Supplementary file 1 — Supplementary Table S1. [file 41598_2022_4924_MOESM1_ESM.xlsx]

## Sheet: Sheet1
Table S1. LogP and moleculer weight of trehalose derivatives and disaccharides
		Compounds	LogP	Molecular weight
	Trehalose derivatives	Trehangelins	3.8	506
		Glycosyl trehalose	-6.3	504.438
		Silanetriol trehalose ether	-1.5	404.397
	Disaccharides	Sucrose	-3.7	342.297
		Lactulose	-4.3	342.297
		Lactose	-4.7	342.297
		Maltose	-4.7	342.297
		Trehalose	-4.2	342.297
		Cellobiose	-4.7	342.297
		Kojibiose	-5	342.297
		Nigerose	-4.2	342.297
		Isomaltose	-4.7	342.297
		Sophorose	-4.2	342.297
		Laminaribiose	-4.2	342.297
		Gentiobiose	-4.7	342.297
		Turanose	-4.2	342.297
		Maltulose	-4.4	342.297
		Palatinose	-4.3	342.297
		Mannobiose	-4.2	342.297
		Melibiose	-4.7	342.297
		Melibiulose	-4.3	342.297
		Neolactose	-5	342.297
		Galactosucrose	-3.7	342.297
		Rutinose	-4.2	326.298
		Vicianose	-4.7	312.271
		Xylobiose	-4	282.245
		Primeverose	-5	312.271
